# Supplementary material for: Minute-scale control of ubiquitin-mediated degradation reveals dynamics of bacterial secreted effector-functions
Source: Nat Commun. 2026 May 18;17:4420. doi: 10.1038/s41467-026-73213-x (PMC13183884; doi:10.1038/s41467-026-73213-x)
Supplement: Supplementary file 3 — Supplementary Data 1 [file 41467_2026_73213_MOESM3_ESM.xlsx]

## Sheet: Tabelle1
Plasmids	Sequences
pKW-L2	gctcacatggaattcgatgcccgacggtctttatagcggattaacaaaaatcaggacaaggcggcgaagccgaagacagtacaaatagcacggaaccgattcacttggtgcttcagcaccttagagaatcgttctctttgagctaaggcgaggcaacgccgtacttgtttttgttaatccactataaagtgccgcgtgtgtttttttatggcgttttaaaaagccgagactgcatccgggcagcagcgcatcggcccgcacgaggtctgcgcttgaattgtgttgtagaaacacaacgttttttgaaaaaataagctattgttttatatcaaaatataatcatttttaaaataaaggttgcggcatttatcagatatttgttcCgaaaaatggtttttt…
pHL18	TAGTTATTAATAGTAATCAATTACGGGGTCATTAGTTCATAGCCCATATATGGAGTTCCGCGTTACATAACTTACGGTAAATGGCCCGCCTGGCTGACCGCCCAACGACCCCCGCCCATTGACGTCAATAATGACGTATGTTCCCATAGTAACGCCAATAGGGACTTTCCATTGACGTCAATGGGTGGAGTATTTACGGTAAACTGCCCACTTGGCAGTACATCAAGTGTATCATATGCCAAGTACGCCCCCTATTGACGTCAATGACGGTAAATGGCCCGCCTGGCATTATGCCCAGTACATGACCTTATGGGACTTTCCTACTTGGCAGTACATCTACGTATTAGTCATCGCTATTACCATGGTGATGCGGTTTTGGCAGTACATCAATGGGCGTGG…
pHL20	gcctaaaggtgttttttctggcaacagaatatgaatataattttaattatatcacaatattgggggtgtttgtactagaggacttacctcttccccagaacaataagaacacacactttgtctcgatgaaagacaggaaatacgcatgatttcctcatcttttaatcctatttgctttaaatgaatcaaagcgcttgcacgaagtactctaggagtaatttttttttcatagcactatagaactctgcaagcctaaaattatgcgcaacctgacttgttgttacaggaatccctattttagaaacaaatactctcccatttctcccacaagtgtatttttgcaactcctccattaagctgataggaaatgtgattagaattttggtttctttattctgt…
pHL54	gctcacatggaattcgatgcccgacggtctttatagcggattaacaaaaatcaggacaaggcggcgaagccgaagacagtacaaatagcacggaaccgattcacttggtgcttcagcaccttagagaatcgttctctttgagctaaggcgaggcaacgccgtacttgtttttgttaatccactataaagtgccgcgtgtgtttttttatggcgttttaaaaagccgagactgcatccgggcagcagcgcatcggcccgcacgaggtctgcgcttgaattgtgttgtagaaacacaacgttttttgaaaaaataagctattgttttatatcaaaatataatcatttttaaaataaaggttgcggcatttatcagatatttgttcCgaaaaatggtttttt…
pHL55	gctcacatggaattcgatgcccgacggtctttatagcggattaacaaaaatcaggacaaggcggcgaagccgaagacagtacaaatagcacggaaccgattcacttggtgcttcagcaccttagagaatcgttctctttgagctaaggcgaggcaacgccgtacttgtttttgttaatccactataaagtgccgcgtgtgtttttttatggcgttttaaaaagccgagactgcatccgggcagcagcgcatcggcccgcacgaggtctgcgcttgaattgtgttgtagaaacacaacgttttttgaaaaaataagctattgttttatatcaaaatataatcatttttaaaataaaggttgcggcatttatcagatatttgttcCgaaaaatggtttttt…
pHL92	gctcacatggaattcgatgcccgacggtctttatagcggattaacaaaaatcaggacaaggcggcgaagccgaagacagtacaaatagcacggaaccgattcacttggtgcttcagcaccttagagaatcgttctctttgagctaaggcgaggcaacgccgtacttgtttttgttaatccactataaagtgccgcgtgtgtttttttatggcgttttaaaaagccgagactgcatccgggcagcagcgcatcggcccgcacgaggtctgcgcttgaattgtgttgtagaaacacaacgttttttgaaaaaataagctattgttttatatcaaaatataatcatttttaaaataaaggttgcggcatttatcagatatttgttcCgaaaaatggtttttt…
pHL93	ccttttgctcacatggaattcgatgcccgacggtctttatagcggattaacaaaaatcaggacaaggcggcgaagccgaagacagtacaaatagcacggaaccgattcacttggtgcttcagcaccttagagaatcgttctctttgagctaaggcgaggcaacgccgtacttgtttttgttaatccactataaagtgccgcgtgtgtttttttatggcgttttaaaaagccgagactgcatccgggcagcagcgcatcggcccgcacgaggtctgcgcttgaattgtgttgtagaaacacaacgttttttgaaaaaataagctattgttttatatcaaaatataatcatttttaaaataaaggttgcggcatttatcagatatttgttcCgaaaaatgg…
pHL130	ccttttgctcacatggaattcgatgcccgacggtctttatagcggattaacaaaaatcaggacaaggcggcgaagccgaagacagtacaaatagcacggaaccgattcacttggtgcttcagcaccttagagaatcgttctctttgagctaaggcgaggcaacgccgtacttgtttttgttaatccactataaagtgccgcgtgtgtttttttatggcgttttaaaaagccgagactgcatccgggcagcagcgcatcggcccgcacgaggtctgcgcttgaattgtgttgtagaaacacaacgttttttgaaaaaataagctattgttttatatcaaaatataatcatttttaaaataaaggttgcggcatttatcagatatttgttcCgaaaaatgg…
pRRL_OsTIR1F74G	agcttaatgtagtcttatgcaatactcttgtagtcttgcaacatggtaacgatgagttagcaacatgccttacaaggagagaaaaagcaccgtgcatgccgattggtggaagtaaggtggtacgatcgtgccttattaggaaggcaacagacgggtctgacatggattggacgaaccactgaattgccgcattgcagagatattgtatttaagtgcctagctcgatacaataaacgggtctctctggttagaccagatctgagcctgggagctctctggctaactagggaacccactgcttaagcctcaataaagcttgccttgagtgcttcaagtagtgtgtgcccgtctgttgtgtgactctggtaactagagatccctcagacccttttagtcagt…
pRRL_OsTIR1F74G_2mut	agcttaatgtagtcttatgcaatactcttgtagtcttgcaacatggtaacgatgagttagcaacatgccttacaaggagagaaaaagcaccgtgcatgccgattggtggaagtaaggtggtacgatcgtgccttattaggaaggcaacagacgggtctgacatggattggacgaaccactgaattgccgcattgcagagatattgtatttaagtgcctagctcgatacaataaacgggtctctctggttagaccagatctgagcctgggagctctctggctaactagggaacccactgcttaagcctcaataaagcttgccttgagtgcttcaagtagtgtgtgcccgtctgttgtgtgactctggtaactagagatccctcagacccttttagtcagt…
pBOMB5-Tet-CtrR3-IncA_aadA	gcctaaaggtgttttttctggcaacagaatatgaatataattttaattataTCACAATATTGGGGGTGTTTGTACTAGAGGACTTACCTCTTCCCCAGAACAATAAGAACACACACTTTGTCTCGATGAAAGACAGGAAATACGCATGATTTCCTCATCTTTTAATCCTATTTGCTTTAAATGAATCAAAGCGCTTGCACGAAGTACTCTAGGAGTAATTTTTTTTTCATAGCACTATAGAACTCTGCAAGCCTAAAATTATGCGCAACCTGACTTGTTGTTACAGGAATCCCTATTTTAGAAACAAATACTCTCCCATTTCTCCCACAAGTGTATTTTTGCAACTCCTCCATTAAGCTGATAGGAAATGTGATTAGAATTTTGGTTTCTTTATTCTGT…
