# Supplementary material for: Minute-scale control of ubiquitin-mediated degradation reveals dynamics of bacterial secreted effector-functions
Source: Nat Commun. 2026 May 18;17:4420. doi: 10.1038/s41467-026-73213-x (PMC13183884; doi:10.1038/s41467-026-73213-x)
Supplement: Supplementary file 4 — Supplementary Data 2 [file 41467_2026_73213_MOESM4_ESM.xlsx]

## Sheet: Tabelle1
Primer	Sequence 5’ to 3’	Description
3K_Cdu1_down_F_40	GATGAACTATACAAGTAAACTCTTTTCTAATCTAAAAATCTTTTTAAATAAGAGG	Inserts Cdu1 3 kb downstream sequence into pKW-L2 plasmid, for pHL54, pHL55
3K_ Cdu1_down_R_40	TGACGCCCTGCAGGTCTCGTTAATCCTCTTCATAAGGTTTCAG	Inserts Cdu1 3 kb downstream sequence into pKW-L2 plasmid, for pHL54, pHL55
3K_ Cdu1_up_F_40	GCTTAAAAAGCGGTCGACCAAAATTCTCTCATCTGAAACTATTTGCTAAC	Inserts Cdu1 3 kb upstream sequence into pKW-L2 plasmid, for pHL54, pHL55
3K_ Cdu1_up_R_40	GCCGGAGCCCCCTCTATTACTCTAGAATCGCAGAGCAATTTCCC	Inserts Cdu1 3 kb upstream sequence into pKW-L2 plasmid, for pHL54, pHL55
54/55_vector_F_40	AAACCTTATGAAGAGGATTAACGAGACCTGCAGGGCGTCAGACC	Amplifies the pKW-L2 backbone, for pHL54, pHL55
54/55_vector_R_40	AGTTTCAGATGAGAGAATTTTGGTCGACCGCTTTTTAAGCAAAAGAG	Amplifies the pKW-L2 backbone, for pHL54, pHL55
aadA_F_M_40	ATAAAACGAAAGGCCCAGTCTTCCGACTGAGCCTTTCGTTTTATATCATCATGCCTCCTCTAGAC	Inserts aadA into pKW-L2, for pHL54, pHL55
aadA_R_40	GATTTTTAGATTAGAAAAGAGTTTACTTGTATAGTTCATCCATGCCATGTG	Inserts aadA into pKW-L2, for pHL54, pHL55
cdu1_F_40	AATTGCTCTGCGATTCTAGAGTAATAGAGGGGGCTCCGGC	Inserts Cdu1 into pKW-L2, for pHL54, pHL55
cdu1_R_54_M_40	AACGAAAGGCTCAGTCGGAAGACTGGGCCTTTCGTTTTATTTACTTGTCGTCATCGTCTTTGTAG	For insertion of mAID-fused Cdu1 into pKW-L2, for pHL54
cdu1_R_55_M_40	AGAGGAGGCATGATGATTTACTTATCGTCGTCATCCTTGTAATC	For insertion of WT Cdu1 into pKW-L2, for pHL55
92_aada_F	CCTCTACAAAAAGCTCCGGAGGTGGATCGGGAGGTGG	Inserts IncA 3 kb downstream sequence into pKW-L2 plasmid, for pHL92
92_aada_R	CAAAAAGCTCCTAAGATTACTTGTATAGTTCATCCATGCC	Inserts IncA 3 kb downstream sequence into pKW-L2 plasmid, for pHL92
92_downstream_F	AACTATACAAGTAATCTTAGGAGCTTTTTGCAATGCAAAAC	Inserts IncA 3 kb upstream sequence into pKW-L2 plasmid, for pHL92
92_downstream_R	GGTCTGACGCCCTGCAGGTCCTTGATTTGTCTCTGGACCC	Inserts IncA 3 kb upstream sequence into pKW-L2 plasmid, for pHL92
92_upstream_F	AGCGGTCGACCACAATCAATACTTTCTTCATTAACTAAGCC	Amplifies the pKW-L2 backbone, for pHL92
92_upstream_R	CCGATCCACCTCCGGAGCTTTTTGTAGAGGGTG	Amplifies the pKW-L2 backbone, for pHL92
92_vector_F	ACAAATCAAGGACCTGCAGGGCGTCAGACC	Inserts aadA into pKW-L2, for pHL92
92_vector_R	TGAAGAAAGTATTGATTGTGGTCGACCGCTTTTTAAGC	Inserts aadA into pKW-L2, for pHL92
93_F	CCCTCTACAAAAAGCTCCAGCGCTGACTACAAAGACGATG	Removes the mAID from pHL92, to generate pHL93
93_R	GTAGTCAGCGCTGGAGCTTTTTGTAGAGGGTG	Removes the mAID from pHL92, to generate pHL93
130_F	GAGAACTTTAAATGAGAAAGTGCCTATCATCATGCCTCCTCTAGACCAGC	Removes IncA from pHL93, to generate KO plasmid pHL130
130_R	GCTGGTCTAGAGGAGGCATGATGATAGGCACTTTCTCATTTAAAGTTCTC	Removes IncA from pHL93, to generate KO plasmid pHL130
gapA_RT_F	CACACGGATCTTTCGCTCCT	For qRT-PCR that amplifies the glyceraldehyde-3-phosphate dehydrogenase (gapA) gene
gapA_RT_R	CGACGACGACATCAACATCC	For qRT-PCR that amplifies the gapA gene
rrs_RT_F	GCGTGGATGAGGCATGCAGT	For qRT-PCR that amplifies the Chlamydial 16S rRNA
rrs_RT_R	ACCGTCATCCTGGAGCGTT	For qRT-PCR that amplifies the Chlamydial 16S rRNA
CtrR3-IncA_F	TCGGTGGACTCGTTACTTTAAATGAGAAAGTGCCTATGACAACGCACACGAAAATCCAA	Construct pBOMB5-Tet-CtrR3-IncA_aadA from pBOMB5
CtrR3-IncA_R	GTCATAGGCACTTTCTCATTTAAAGTAACGAGTCCACCGAGTTC	Construct pBOMB5-Tet-CtrR3-IncA_aadA from pBOMB5
