# Supplementary material for: Minute-scale control of ubiquitin-mediated degradation reveals dynamics of bacterial secreted effector-functions
Source: Nat Commun. 2026 May 18;17:4420. doi: 10.1038/s41467-026-73213-x (PMC13183884; doi:10.1038/s41467-026-73213-x)
Supplement: Supplementary file 5 — Supplementary Data 3 [file 41467_2026_73213_MOESM5_ESM.xlsx]

## Sheet: Tabelle1
Figure	Comparation	P value	P value summary
Figure 1D	-OsTIR1 0 h vs. -OsTIR1 30 min	0.9907	ns
	-mAID 0 h vs. -mAID 30 min	0.3076	ns
	-5-Ph-IAA 0 h vs. -5-Ph-IAA 30 min	0.7295	ns
	Complete Ctr-AIDE 0 h vs. Complete Ctr-AIDE 15 min	0.0090	**
	Complete Ctr-AIDE 15 min vs. Complete Ctr-AIDE 30 min	0.0094	**
	Complete Ctr-AIDE 30 min vs. washout 15 min	0.0263	*
	washout 15 min vs. washout 30 min	0.0484	*
Figure 2D	Mock vs. Mock + 5-Ph-IAA	<0.0001	****
	Mock vs. MG-132	0.9736	ns
	Mock vs. Bortezomib	0.9360	ns
	Mock vs. TAK-243	0.9291	ns
	Mock vs. CB-5083	0.1961	ns
Figure 3B	-OsTIR1 0 h vs. -OsTIR1 2 h	0.2583	ns
	-mAID 0 h vs. -mAID 2 h	0.2752	ns
	-5-Ph-IAA 0 h vs. -5-Ph-IAA 2 h	0.0507	ns
	Complete Ctr-AIDE 0 h vs. Complete Ctr-AIDE 2 h	0.0205	*
	Complete Ctr-AIDE 2 h vs. washout 2 h	0.0293	*
Figure 4B	0 h:MocK vs. 1 h:+5-Ph-IAA	0.5672	ns
	1 h:MocK vs. 1 h:+5-Ph-IAA	0.0644	ns
	1 h:+5-Ph-IAA vs. 4 h:+5-Ph-IAA	0.0062	**
	4 h:MocK vs. +4 h:+5-Ph-IAA	<0.0001	****
	+1 h:+5-Ph-IAA vs. +1 h:5-Ph-IAA Washout	<0.0001	****
	+4 h:+5-Ph-IAA vs. +4 h:5-Ph-IAA Washout	<0.0001	****
Figure 4C	DMSO vs. IFN-γ	0.0011	**
	DMSO vs. Tn-Cdu1	0.0012	**
	DMSO vs. 0 hpi	0.0019	**
	DMSO vs. 8 hpi	0.0017	**
	DMSO vs. 16 hpi	0.0021	**
	DMSO vs. 24 hpi	0.0029	**
	DMSO vs. 32 hpi	0.0547	ns
	DMSO vs. 40 hpi	0.6916	ns
Figure 4D	DMSO vs. IFN-γ	0.0107	*
	DMSO vs. Tn-Cdu1	0.0316	*
	DMSO vs. 0-8 hpi	0.9949	ns
	DMSO vs. 8-16 hpi	0.9934	ns
	DMSO vs. 16-24 hpi	0.9987	ns
	DMSO vs. 24-32 hpi	0.3986	ns
	DMSO vs. 32-40 hpi	0.3071	ns
Figure 4F	MocK vs. Tn-Cdu1	0.0036	**
	MocK vs. 0	0.0078	**
	MocK vs. 8hpi	0.0180	*
	MocK vs. 16hpi	0.0350	*
	MocK vs. 24hpi	0.3066	ns
	MocK vs. 32hpi	0.6797	ns
	MocK vs. 40hpi	>0.9999	ns
Figure 4H	MocK vs. Tn-Cdu1	0.0092	**
	MocK vs. 0	0.0056	**
	MocK vs. 8hpi	0.0092	**
	MocK vs. 16hpi	0.0092	**
	MocK vs. 24hpi	0.0299	*
	MocK vs. 32hpi	0.0470	*
	MocK vs. 40hpi	0.3265	ns
Figure 5B	-OsTIR1 0 h vs. -OsTIR1 2 h	0.2668	ns
	-mAID 0 h vs. -mAID 2 h	0.1553	ns
	-5-Ph-IAA 0 h vs. -5-Ph-IAA 2 h	0.2203	ns
	Complete Ctr-AIDE 0 h vs. Complete Ctr-AIDE 2 h	0.0093	**
	Complete Ctr-AIDE 2 h vs. washout 2 h	0.0465	*
Figure 6D	40 hpi Treatment 1 vs. Treatment 2	0.0407	*
	40 hpi Treatment 3 vs. Treatment 4	0.0302	*
	Treatment 1 24 hpi vs. 40 hpi	0.5566	ns
	Treatment 2 24 hpi vs. 40 hpi	0.0541	ns
	Treatment 3 24 hpi vs. 40 hpi	0.2142	ns
	Treatment 4 24 hpi vs. 40 hpi	0.0227	*
Supplementary Figure 5	HCT 116 Cdu1-mAID +5-Ph-IAA:0 hr vs. Cdu1-mAID +5-Ph-IAA:2 hrs	0.0014	**
	HCT 116 Cdu1-mAID +5-Ph-IAA:2 hrs vs. 5-Ph-IAA washout:2 hrs	0.0022	**
	U 2-OS Cdu1-mAID +5-Ph-IAA:0 hr vs. Cdu1-mAID +5-Ph-IAA:2 hrs	0.0083	**
	U 2-OS Cdu1-mAID +5-Ph-IAA:2 hrs vs. 5-Ph-IAA washout:2 hrs	0.0044	**
	A-375 Cdu1-mAID +5-Ph-IAA:0 hr vs. Cdu1-mAID +5-Ph-IAA:2 hrs	0.0467	*
	A-375 Cdu1-mAID +5-Ph-IAA:2 hrs vs. 5-Ph-IAA washout:2 hrs	0.0209	*
	HeLa-OsTIR1(F74G) vs. HCT 116-OsTIR1(F74G)	0.0059	**
	HeLa-OsTIR1(F74G) vs. U 2-OS-OsTIR1(F74G)	0.0014	**
	HeLa-OsTIR1(F74G) vs. A-375-OsTIR1(F74G)	0.0055	**
Supplementary Figure 9	NC vs. IFN-γ	0.0304	*
	NC vs. Tn-Cdu1	0.5786	ns
	NC vs. 0 hpi	0.6788	ns
	NC vs. 8 hpi	>0.9999	ns
	NC vs. 16 hpi	0.9782	ns
	NC vs. 24 hpi	0.9942	ns
	NC vs. 32 hpi	>0.9999	ns
	NC vs. 40 hpi	>0.9999	ns
Supplementary Figure 11B	MocK vs. Tn-Cdu1	0.0471	*
	MocK vs. 0-8 hpi	>0.9999	ns
	MocK vs. 8-16 hpi	0.9918	ns
	MocK vs. 16-24 hpi	0.9960	ns
	MocK vs. 24-32 hpi	0.9874	ns
	MocK vs. 32-40 hpi	0.9793	ns
	MocK vs. 40-48 hpi	0.9296	ns
Supplementary Figure 13D	-5-Ph-IAA 0 h vs. 24 h	0.9992	ns
	+5-Ph-IAA 0 h vs. 24 h	0.0074	**
	-sRNA 0 h vs. 24 h	>0.9999	ns
	+sRNA 0 h vs. 24 h	0.9568	ns
Supplementary Figure 14	MOI 0.1 Treatment 1 24 hpi vs. 40 hpi	0.7802	ns
	MOI 0.1 Treatment 2 24 hpi vs. 40 hpi	0.2815	ns
	MOI 0.1 Treatment 3 24 hpi vs. 40 hpi	0.2815	ns
	MOI 0.1 Treatment 4 24 hpi vs. 40 hpi	0.1215	ns
	MOI 1 Treatment 1 24 hpi vs. 40 hpi	0.2473	ns
	MOI 1 Treatment 2 24 hpi vs. 40 hpi	0.0006	***
	MOI 1 Treatment 3 24 hpi vs. 40 hpi	0.8645	ns
	MOI 1 Treatment 4 24 hpi vs. 40 hpi	0.0057	**
	MOI 10 Treatment 1 24 hpi vs. 40 hpi	0.1375	ns
	MOI 10 Treatment 2 24 hpi vs. 40 hpi	0.0003	***
	MOI 10 Treatment 3 24 hpi vs. 40 hpi	0.0265	*
	MOI 10 Treatment 4 24 hpi vs. 40 hpi	0.0061	**
Supplementary Figure 15	48 h Mock vs 48 h 5-Ph-IAA	0.7407	ns
Supplementary Figure 16B	2D PMRT Treatment 3 vs. IncA KO	0.0022	**
	2D PMRT Treatment 3 vs. Treatment 1	0.0025	**
	2D PMRT Treatment 3 vs. Treatment 2	0.0303	*
	2D PMRT Treatment 3 vs. Treatment 4	0.0042	**
	HeLa Treatment 3 vs. IncA KO	0.1075	ns
	HeLa Treatment 3 vs. Treatment 1	0.0868	ns
	HeLa Treatment 3 vs. Treatment 2	0.3174	ns
	HeLa Treatment 3 vs. Treatment 4	0.1942	ns
Supplementary Figure 16D	2D PMRT Treatment 3 vs. IncA KO	0.0135	*
	2D PMRT Treatment 3 vs. Treatment 1	0.0458	*
	2D PMRT Treatment 3 vs. Treatment 2	0.0875	ns
	2D PMRT Treatment 3 vs. Treatment 4	0.1406	ns
Supplementary Figure 16F	2D PMRT Treatment 3 vs. IncA KO	0.0213	*
	2D PMRT Treatment 3 vs. Treatment 1	0.0402	*
	2D PMRT Treatment 3 vs. Treatment 2	0.7780	ns
	2D PMRT Treatment 3 vs. Treatment 4	0.0300	*
Supplementary Figure 17B	HeLa Treatment 3 vs. IncA KO	0.9673	ns
	HeLa Treatment 3 vs. Treatment 1	0.9459	ns
	HeLa Treatment 3 vs. Treatment 2	0.9499	ns
	HeLa Treatment 3 vs. Treatment 4	0.8643	ns
Supplementary Figure 17D	HeLa Treatment 3 vs. IncA KO	0.9986	ns
	HeLa Treatment 3 vs. Treatment 1	0.7881	ns
	HeLa Treatment 3 vs. Treatment 2	>0.9999	ns
	HeLa Treatment 3 vs. Treatment 4	0.9827	ns
