# Supplementary material for: Minute-scale control of ubiquitin-mediated degradation reveals dynamics of bacterial secreted effector-functions
Source: Nat Commun. 2026 May 18;17:4420. doi: 10.1038/s41467-026-73213-x (PMC13183884; doi:10.1038/s41467-026-73213-x)
Supplement: Supplementary file 20 — Source Data [file 41467_2026_73213_MOESM20_ESM.xlsx]

## Sheet: Fig. 1c-d
Quantified bands are marked by dashed outline rectangles and relative lanes are marked in red. The Western blot band intensity is calculated using ImageJ. The representive and quantified blots and intensity data are provided here. Graphs plotted and significances calculated in Graphpad Prism 10 version 10.4.0
	-OsTIR+mAID+Auxin						+OsTIR-mAID+Auxin						+OsTIR+mAID-Auxin						+OsTIR+mAID+Auxin									Washout
	0 h			30 min			0 h			30 min			0 h			30 min			0 h			15 min			30 min			15 min			30 min
FLAG	71826	152757	117202	80347	144313	116247	152771	138831	120482	162913	125219	126921	98017	117773	141470	91344	137579	138881	160575	189095	159123	51347	51322	40510	5707	5946	4454	37819	30013	26225	108939	50709	60462
OmpA	128348	113992	116085	124455	112463	118774	140008	182300	180296	141858	167501	176577	119757	105971	121632	122809	105363	121669	116131	152865	97618	143668	199022	129174	155910	196899	133305	128176	172741	112573	124855	129205	118512
FLAG/OmpA	0.559619	1.34007	1.00962	0.645591	1.2832	0.978724	1.09116	0.761552	0.668246	1.14842	0.747572	0.718786	0.818466	1.11137	1.1631	0.743789	1.30576	1.14147	1.38271	1.23701	1.63006	0.3574	0.257871	0.313608	0.0366045	0.0301982	0.0334121	0.295055	0.173746	0.23296	0.872524	0.392469	0.510176
Average	0.96977			0.969173			0.840319			0.871593			1.03098			1.06367			1.41659			0.309626			0.0334049			0.23392			0.591723
SD	0.391748			0.318914			0.222187			0.240173			0.18585			0.28895			0.198704			0.049884			0.00320312			0.0606605			0.250201

## Sheet: Fig. 2c-d
Quantified bands are marked by dashed outline rectangles and relative lanes are marked in red. The Western blot band intensity is calculated using ImageJ. The representive and quantified blots and intensity data are provided here. Graphs plotted and significances calculated in Graphpad Prism 10 version 10.4.0
	-			+Auxin			MG132			Bortezomib			TAK-243			CB-5083
FLAG	117860	150331	153155	6044	6822	1772	131427	174150	185567	130737	174921	189906	130856	166784	193440	106840	64232	103783
OmpA	119799	120860	112492	148989	156077	153315	132864	118327	124925	122435	119470	126502	117117	118616	127116	113420	94216	139463
FLAG/OmpA	0.983815	1.24384	1.36147	0.0405668	0.0437092	0.0115579	0.989184	1.47177	1.48543	1.06781	1.46414	1.50121	1.11731	1.40608	1.52176	0.941986	0.681753	0.744162
Average	1.19638			0.0319446			1.31546			1.34439			1.34838			0.7893
SD	0.193253			0.0177252			0.282646			0.24024			0.208307			0.135862

## Sheet: Fig. 3a-b
Quantified bands are marked by dashed outline rectangles and relative lanes are marked in red. The Western blot band intensity is calculated using ImageJ. The representive and quantified blots and intensity data are provided here. Graphs plotted and significances calculated in Graphpad Prism 10 version 10.4.0
	-OsTIR+mAID+Auxin						+OsTIR-mAID+Auxin						+OsTIR+mAID-Auxin						+OsTIR+mAID+Auxin						Washout
	0 h			2 hr			0 h			2 hr			0 h			2 hr			0 h			2 hr			+2 hr
FLAG	70674	157137	130607	70969	168676	138071	156639	157622	135937	162634	170579	135933	69207	180093	143406	62306	177249	147877	124045	127487	92675	11870	7311	25586	122045	129167	102568
OmpA	100734	116333	109532	105522	125851	128911	97542	179754	129687	101895	184427	119859	110956	119965	120216	90135	107588	109085	97510	121851	101375	97499	107566	110956	74343	98729	99081
FLAG/OmpA	0.70159	1.35075	1.19241	0.672552	1.34028	1.07106	1.60586	0.876876	1.04819	1.59609	0.924913	1.13411	0.623734	1.50121	1.1929	0.691252	1.64748	1.35561	1.27213	1.04625	0.91418	0.121745	0.0679676	0.230596	1.64165	1.3083	1.03519
Average	1.08158			1.02796			1.17698			1.21837			1.10595			1.23145			1.07752			0.140103			1.32838
SD	0.338474			0.335945			0.381175			0.343433			0.445155			0.490056			0.18101			0.0828538			0.303725

## Sheet: Fig. 4
Fig. 4B
	0 h										1 h										4 h										+1 h										+4 h
	-Auxin					+Auxin					-Auxin					+Auxin					-Auxin					+Auxin					-Auxin					+Auxin					-Auxin					+Auxin
p62 modified inclusion(s) per 100 inclusions	0	0	0	0	0	0	0	0	0	0	0	0	0	0	0	3	7	5	1	10	0	0	0	0	0	46	80	61	55	39	4	0	2	5	1	64	93	88	70	52	0	0	0	0	0	60	85	98	79
average	0					0					0					5.2					0					56.2					2.4					73.4					0					78.4
SD	0					0					0					3.49285					0					15.7385					2.07364					16.9941					0					14.4672
Fig. 4C
Samples	Ct (gapA)	Ct (rrs)	ΔCt (gapA - rrs)	Nc average	ΔΔCt	average	Stedv	Fold Change (gapA)	average	SD
NC	23.25	19.02	4.23		0.0466667	0	0.226789	0.968171	1.05771	0.591383
	24.11	19.36	4.75		0.566667			0.675175
	23.02	19.45	3.57	4.18333	-0.613333			1.52979
Tn-Cdu1	28.32	19	9.32		5.13667	6.18667	0.0960902	0.0284256	0.0159784	0.959114
	30.13	18.93	11.2		7.01667			0.00772277
	29.71	19.12	10.59		6.40667			0.0117869
IFN-48 h	32.98	19.42	13.56		9.37667	8.40333	0.151327	0.00150433	0.00330199	0.879223
	30.98	19.13	11.85		7.66667			0.00492157
	31.55	19.2	12.35		8.16667			0.00348007
0 hpi	26.41	19.26	7.15		2.96667	4.79333	0.07	0.127922	0.0584015	1.85565
	30.19	19.33	10.86		6.67667			0.00977514
	28.11	19.19	8.92		4.73667			0.0375078
8 hpi	27.25	19.27	7.98		3.79667	4.39333	0.265141	0.0719597	0.0508587	0.662747
	27.9	19.44	8.46		4.27667			0.0515935
	28.21	18.92	9.29		5.10667			0.0290229
16 hpi	26.71	19.14	7.57		3.38667	4.11667	0.131149	0.0956119	0.0721662	1.33428
	26.89	19.4	7.49		3.30667			0.101063
	29.14	19.3	9.84		5.65667			0.0198232
24 hpi	26.35	19.05	7.3		3.11667	3.39667	0.119304	0.11529	0.10318	0.759737
	26.22	19.22	7		2.81667			0.141938
	27.43	18.99	8.44		4.25667			0.0523137
32 hpi	24.8	19.01	5.79		1.60667	1.33667	0.23516	0.328356	0.415153	0.529434
	25.3	19.44	5.86		1.67667			0.312805
	24.3	19.39	4.91		0.726667			0.604299
40 hpi	22.59	18.91	3.68		-0.503333	1.11667	0.160728	1.41748	0.76721	2.12798
	23.47	18.96	4.51		0.326667			0.797377
	26.92	19.21	7.71		3.52667			0.0867696
Fig. 4D
Samples	Ct (gapA)	Ct (rrs)	ΔCt (gapA - rrs)	Nc average	ΔΔCt	average	Stedv	Fold Change (gapA)	average	SD
NC	24.21	20.9	3.31		0.36	0	0.0964365	0.779165	1.11653	0.802994
	23.11	21.08	2.03		-0.92			1.89212
	24.44	20.93	3.51	2.95	0.56			0.678302
Tn-Cdu1	28.89	20.92	7.97		5.02	5.17333	0.204206	0.0308198	0.02869	0.478783
	29.05	21.31	7.74		4.79			0.0361465
	29.67	21.01	8.66		5.71			0.0191038
IFN-48 h	33.24	21.62	11.62		8.67	10.5267	0.457967	0.0024551	0.00108646	1.76381
	35.87	20.74	15.13		12.18			0.000215504
	34.64	20.96	13.68		10.73			0.000588773
0-8 hpi	23.08	21.02	2.06		-0.89	0.626667	0.250067	1.85318	0.890738	1.41825
	24.32	20.52	3.8		0.85			0.554785
	25.65	20.78	4.87		1.92			0.264255
8-16 hpi	23.08	20.65	2.43		-0.52	0.523333	0.43501	1.43396	0.884397	1.35891
	24.44	21.46	2.98		0.03			0.97942
	25.79	20.78	5.01		2.06			0.239816
16-24 hpi	24.03	20.25	3.78		0.83	0.496667	0.507149	0.562529	0.933326	1.29265
	25.59	21.05	4.54		1.59			0.332171
	23.21	21.19	2.02		-0.93			1.90528
24-32 hpi	25.64	20.94	4.7		1.75	1.47	0.255016	0.297302	0.388339	0.65643
	25.12	21.45	3.67		0.72			0.607097
	26.09	21.2	4.89		1.94			0.260616
32-40 hpi	24.74	20.32	4.42		1.47	1.67	0.635164	0.360982	0.315917	0.180278
	25.01	20.34	4.67		1.72			0.303549
	26.2	21.43	4.77		1.82			0.283221
40-48 hpi	24.6	20.75	3.85		0.9	1.70333	0.727942	0.535887	0.340694	0.820508
	26.01	20.52	5.49		2.54			0.171943
	26.5	21.88	4.62		1.67			0.314253
Fig. 4E-F
Quantified bands are marked by dashed outline rectangles and relative lanes are marked in red. The Western blot band intensity is calculated using ImageJ. The representive and quantified blots and intensity data are provided here. Graphs plotted and significances calculated in Graphpad Prism 10 version 10.4.0
		-	Tn-Cdu1	0	8hpi	16hpi	24hpi	32hpi	40hpi		OmcB/GAPDH	-	Tn-Cdu1	0	8hpi	16hpi	24hpi	32hpi	40hpi
1	OmcB	97831	30708	58640	97271	124799	119156	123413	120559		1	0.818697	0.301612	0.462136	0.484876	0.573464	0.712711	0.847023	0.878236
	GAPDH	119496	101813	126889	200610	217623	167187	145702	137274
2	OmcB	137770	60865	60631	80730	77116	78869	106663	81805		2	1.06263	0.417195	0.335082	0.433203	0.389522	0.601172	0.657318	0.924528
	GAPDH	129650	145891	180944	186356	197976	131192	162270	88483
3	OmcB	69288	40029	57671	62781	76066	93785	96422	100027		3	0.566472	0.272121	0.326689	0.347684	0.417422	0.482406	0.505092	0.619581
	GAPDH	122315	147100	176532	180569	182228	194411	190900	161443
											Average	0.815933	0.330309	0.374635	0.421921	0.460136	0.598763	0.669811	0.807448
											SD	0.248091	0.0766764	0.075894	0.0692883	0.0991315	0.115171	0.171308	0.164336
Fig. 4G-H
		-	Tn-Cdu1	0	8hpi	16hpi	24hpi	32hpi	40hpi			-	Tn-Cdu1	0	8hpi	16hpi	24hpi	32hpi	40hpi
1	OmpA	220906	88466	106122	110718	115464	120372	171904	170539		OmpA/GAPDH	1.80264	0.947535	1.0415	1.1174	1.18023	1.20771	1.14182	1.15029
	GAPDH	122546	93364	101893	99085	97832	99670	150552	148257
2	OmpA	182083	91651	93002	98679	90605	104079	150524	178344			1.31548	0.73874	0.67624	0.754086	0.613601	0.714112	1.06969	1.20784
	GAPDH	138416	124064	137528	130859	147661	145746	140717	147655
3	OmpA	161870	98113	94318	93012	95719	111094	117059	176970			1.41073	0.748606	0.649184	0.629267	0.706867	0.892895	0.826472	1.17309
	GAPDH	114742	131061	145287	147810	135413	124420	141637	150858
											Average	1.50962	0.811627	0.788976	0.833586	0.833565	0.938238	1.01266	1.17708
											SD	0.258198	0.117803	0.219114	0.253593	0.303818	0.249901	0.165231	0.028981
[truncated: 1 more columns]

## Sheet: Fig. 5A-B
	-OsTIR+mAID+Auxin						+OsTIR-mAID+Auxin						+OsTIR+mAID-Auxin						+OsTIR+mAID+Auxin						Washout
	0 h			2 hr			0 h			2 hr			0 h			2 hr			0 h			2 hr			+2 hr
FLAG	64845	135940	205090	67099	119204	113270	92799	143848	144462	95934	105877	105223	77955	63178	122567	72224	114048	177529	120061	164107	109784	10825	8936	1109	102311	168379	55866
OmpA	73676	200575	247588	86236	179890	245494	89838	211047	250339	93561	163124	203014	93033	157231	223262	87896	177989	197451	120095	198791	171969	113823	182359	161626	108813	195933	146345
FLAG/OmpA	0.880137	0.677751	0.828352	0.778086	0.662649	0.461396	1.03296	0.681592	0.577065	1.02536	0.649058	0.518304	0.837928	0.401816	0.548983	0.821698	0.640759	0.899104	0.999717	0.825525	0.638394	0.0951038	0.0490022	0.00686152	0.940246	0.85937	0.381742
Average	0.795414			0.634044			0.763872			0.730909			0.596243			0.787187			0.821212			0.0503225			0.727119
SD	0.105137			0.160271			0.238825			0.263252			0.221864			0.132585			0.1807			0.044136			0.301827

## Sheet: Fig. 6D
Numbers of cell containg multiple inclusions per 40 cells
		Counts
		IncA constant expressing (treatment 3)					IncA 24 hpi degraded (treatment 4)					IncA constant degraded (treatment 1)					IncA 24 hpi re-expressed (treatment 2)
	24 hpi	3	2	0	4	0	3	2	0	4	0	14	18	8	6	10	14	18	8	6	10
	32 hpi	0	2	0	3	0	4	6	2	8	0	7	6	12	9	10	8	12	10	4	3
	40 hpi	0	0	0	3	0	10	14	3	9	7	9	8	12	5	9	4	3	7	0	2
		%percentage
		IncA constant expressing (treatment 3)					IncA 24 hpi degraded (treatment 4)					IncA constant degraded (treatment 1)					IncA 24 hpi re-expressed (treatment 2)
	24 hpi	7.5	5	0	10	0	7.5	5	0	10	0	35	45	20	15	25	35	45	20	15	25
	32 hpi	0	5	0	7.5	0	10	15	5	20	0	17.5	15	30	22.5	25	20	30	25	10	7.5
	40 hpi	0	0	0	7.5	0	25	35	7.5	22.5	17.5	22.5	20	30	12.5	22.5	10	7.5	17.5	0	5
Average	24 hpi	4.5					4.5	10	18	22	23	28	28	28	28	28	28
	32 hpi	2.5	4.5	6.5	7.5	10	10	11.5	11.5	16.5	17	22	22.5	25.5	24.5	22	18.5
	40 hpi	1.5	6.5	13.5	15	18	21.5	21	18	22.5	20.5	21.5	19	16.5	14	11.5	8
SD	24 hpi	4.47214					4.47214					12.0416					12.0416
	32 hpi	3.53553					7.90569					5.96867					9.61769
	40 hpi	3.3541					10.0933					6.27495					6.47109

## Sheet: Fig. S5
HCT116	+mAID+Auxin						Washout
	0 h			2 hr			+2 hr
FLAG	75495	88679	65451	25	816	448	90513	93718	37061
OmpA	95738	150964	101366	122196	152262	100725	111590	137860	103006
FLAG/OmpA	0.788558	0.587418	0.64569	0.000204589	0.00535918	0.00444775	0.811121	0.679806	0.359795
Average	0.673889			0.00333718			0.616907
SD	0.103493			0.00275091			0.232144
u2os	+mAID+Auxin						Washout
	0 h			2 hr			+2 hr
FLAG	99519	58226	87216	79	3190	5920	104996	84300	64779
OmpA	99531	86640	95615	113540	72355	103621	91468	71037	110201
FLAG/OmpA	0.999879	0.672045	0.912158	0.00069579	0.0440882	0.0571313	1.1479	1.18671	0.587826
Average	0.861361			0.0339717			0.974143
SD	0.169718			0.0295465			0.335123
A375	+mAID+Auxin						Washout
	0 h			2 hr			+2 hr
FLAG	80694	137717	119249	2149	9093	4614	109567	138151	152819
OmpA	112639	104940	66005	132729	122067	85259	114220	94475	69000
FLAG/OmpA	0.716395	1.31234	1.80667	0.0161909	0.0744919	0.0541175	0.959263	1.4623	2.21477
Average	1.27847			0.0482667			1.54544
SD	0.545924			0.0295876			0.631869

## Sheet: Fig. S9
Samples	Ct (gapA)	Ct (rrs)	ΔCt (gapA - rrs)	Nc average	ΔΔCt	average	Stedv	Fold Change (gapA)	average	SD
NC	19.85	17.92	1.93		0.38	0	0.0378594	0.768438	1.14602	0.766368
	20.17	17.98	2.19		0.64			0.641713
	18.52	17.99	0.53	1.55	-1.02			2.02792
IFN-48 h	30.67	18.01	12.66		11.11	10.23	0.0585947	0.000452436	0.00116538	0.00119217
	30.61	18.1	12.51		10.96			0.000502009
	28.29	18.12	10.17		8.62			0.00254168
Tn-Cdu1	23.15	17.94	5.21		3.66	2.68667	0.08544	0.0791098	0.210822	0.205416
	22.8	18.01	4.79		3.24			0.105843
	20.55	17.84	2.71	4.23667	1.16			0.447513
0 hpi	21.15	17.98	3.17		1.62	1.97667	0.0208167	0.325335	0.30423	0.190172
	22.8	17.99	4.81		3.26			0.104386
	20.55	17.95	2.6		1.05			0.482968
8 hpi	18.08	17.97	0.11		-1.44	0.563333	0.123423	2.71321	1.13071	1.37085
	21.02	18.04	2.98		1.43			0.371131
	21.05	17.8	3.25		1.7			0.307786
16 hpi	17.9	17.94	-0.04		-1.59	0.0233333	0.034641	3.01049	1.59063	1.40399
	18.91	18	0.91		-0.64			1.55833
	21.85	18	3.85		2.3			0.203063
24 hpi	18.99	18.08	0.91		-0.64	-0.563333	0.06245	1.55833	1.50169	0.320457
	19.33	17.99	1.34		-0.21			1.15669
	18.67	17.96	0.71		-0.84			1.79005
32 hpi	18.45	17.84	0.61		-0.94	0.143333	0.140119	1.91853	1.12916	0.787329
	19.49	18.11	1.38		-0.17			1.12506
	21	17.91	3.09		1.54			0.343885
40 hpi	19.61	17.95	1.66		0.11	0.0533333	0.0519615	0.926588	1.02858	0.455339
	18.98	18.04	0.94		-0.61			1.52626
	20.25	18.04	2.21		0.66			0.632878

## Sheet: Fig. S11
		-	Tn-Cdu1	0-8 hpi	8-16 hpi	16-24 hpi	24-32 hpi	32-40 hpi	40-48 hpi		OmpA/GAPDH	-	Tn-Cdu1	0-8 hpi	8-16 hpi	16-24 hpi	24-32 hpi	32-40 hpi	40-48 hpi
1	OmpA	77631	35915	68426	75962	84858	79533	87995	94536		1	0.840854	0.360458	0.738726	0.717347	0.855656	0.905214	0.92098	0.943878
	GAPDH	92324	99637	92627	105893	99173	87861	95545	100157
2	OmpA	53415	53091	68381	105551	120820	142049	82743	55480		2	0.525935	0.364676	0.65226	1.11747	1.00267	0.939359	0.940721	1.03132
	GAPDH	101562	145584	104837	94455	120498	151219	87957	53795
3	OmpA	59427	29437	56610	56118	52724	52206	54141	43739		3	0.612978	0.31711	0.474188	0.462756	0.402384	0.478954	0.49601	0.493612
	GAPDH	96948	92829	119383	121269	131029	109000	109153	88610
											Average	0.659922	0.347415	0.621725	0.765859	0.753571	0.774509	0.785904	0.822938
											SD	0.162623	0.0263294	0.134887	0.330044	0.312894	0.256527	0.251249	0.288536

## Sheet: Fig. S13
	mAID-Auxin						mAID+Auxin						IncA-sRNA						IncA+sRNA
	0 h			24 h			0 h			24 h			0 h			24 h			0 h			24 h
IncA	119472	75385	41438	102427	109683	55127	77173	62369	45379	266	3706	748	95508	64159	33172	77675	80582	33511	65872	79735	19770	88833	69329	32115
OmpA	165833	88887	115821	185147	123491	139238	153685	86263	121392	126300	108157	163270	132810	144125	71645	125381	145351	80635	123186	147723	76888	134582	138100	74851
FLAG/OmpA	0.720436	0.848099	0.357776	0.55322	0.888186	0.395919	0.502151	0.72301	0.373822	0.0021061	0.034265	0.00458137	0.719133	0.445162	0.463005	0.619512	0.554396	0.415589	0.534736	0.53976	0.257127	0.660066	0.50202	0.429052
Average	0.642104			0.612442			0.532994			0.0136508			0.542433			0.529832			0.443875			0.53038
SD	0.254374			0.25142			0.176625			0.0178953			0.153286			0.104157			0.161747			0.118089

[truncated: 4 more sheets: Fig. S14, Fig. S15, Fig. S16, Fig. S17]
